# Supplementary material for: New Oligophenalenone Dimers from Talaromyces stipitatus with Potential Anti-Neuroinflammatory Activity
Source: Molecules. 2026 Apr 17;31(8):1308. doi: 10.3390/molecules31081308 (PMC13119277; doi:10.3390/molecules31081308)
Supplement: Supplementary file 1 [file molecules-31-01308-s001.zip]

Archive with 1 entries (1 files):
- molecules-4241974-supplementary.pdf
